# Supplementary material for: Genotype–phenotype associations within the Li-Fraumeni spectrum: a report from the German Registry
Source: J Hematol Oncol. 2022 Aug 16;15:107. doi: 10.1186/s13045-022-01332-1 (PMC9382737; doi:10.1186/s13045-022-01332-1)
Supplement: Supplementary file 1 — Additional file 1. TP53 (NM_000546.5) variants, functional data categories, and associated phenotypes. Abbreviations: Acute lymphatic leukemia (ALL), acute myeloid leukemia (AML), adrenocortical carcinoma (ACC), bilateral (bilat), breast cancer (BC), carcinoma (CA), choroid plexus carcinoma (CPC), chronic lymphatic leukemia (CLL), chronic myeloid leukemia (CML), colorectal carcinoma (CRC), ductal carcinoma in situ (DCIS), estrogen receptor (ER), female (f), human epidermal growth factor receptor 2 positive (Her2+), Li-Fraumeni syndrome (LFS), lobular intraepithelial neoplasia (LIN), male (m), medulloblastoma (MB), myelodysplastic syndrome (MDS), neuroblastoma (NBL), non-small-cell lung carcinoma (NSCLC), not available (NA), osteosarcoma (OS), Primitive Neuro-Ectodermal Tumor (PNET), progesterone receptor (PR), rhabdomyosarcoma (RMS), soft tissue sarcoma (STS), triple-negative breast cancer (TNBC). Variants marked * were classified as NULL variants; to reduce complexity, smaller (less than whole exon) deletions were rated as NULL variants as well. The DNE IARC estimation, based largely on studies by Monti and Dearth, was accessed via the TP53 Database (https://tp53.isb-cgc.org). [file 13045_2022_1332_MOESM1_ESM.xlsx]

## Sheet: Data
GENOTYPE									PHENOTYPE
Variant ID cohort	TP53 variant (HGVS (NM_000546.5))	AA code TP53 mutant	Mosaicism	Type of mutation	Giacomelli	Kato	Kotler	DNE IARC	Family ID cohort	Individual ID cohort	Gender	Age at last follow-up / at registration (y)	Deceased (age)	Inheritance	Malignancies	Age at onset (y)	No evidence of disease none (at age xx) / NA	Familial tumor spectrum (including self) and ages at onset (y)	Clinical criteria Classic LFS / Chompret 2015	Spectrum definition
V-001	c.75-18_78dup p.(Pro27Serfs*9)	P27Sfs		frameshift*	NA	NA	NA	NA	LFS-F-073	LFS-109	f	51		likely inherited	BC BC	45 51		BC 35, 44, 45, 51 OS 15 AML 17 CRC <45 abdominal	Classic LFS Chompret 2015	LFS
V-002	c.159G>A p.(Trp53*)	W53*		nonsense*	notDNE_LOF	NA	NA	NA	LFS-F-042	LFS-062	f	7		inherited			none (7 y)	BC 25, 25 NBL 2 STS 16 CLL 45 lung 56	Classic LFS Chompret 2015	LFS carrier
V-003	c.242del p.(Thr81Asnfs*42)	T81fs		frameshift*	NA	NA	NA	NA	LFS-F-096	LFS-136	f	30		de novo	BC (ER+/PR+/Her2-)	29		BC 29	Chompret 2015	LFS
V-004	c.267delC p.(Ser90Profs*33)	S90fs		frameshift*	NA	NA	NA	NA	LFS-F-020	LFS-028	f	5		inherited			none (5 y)	gastric 55 basalioma 56 prostate 59 STS 63 BC 28, 31, 42, <28, 35, <42, <42, <40, <34, 31 melanoma 28 brain <5 CPC pancreatic <64 leukemia <53, 50 OS 13, 26	Classic LFS (assumed) Chompret 2015	LFS carrier
V-004	c.267delC p.(Ser90Profs*33)	S90fs		frameshift*	NA	NA	NA	NA	LFS-F-020	LFS-029	f	34		inherited	DCIS melanoma BC (ER+/PR+/Her2-)	28 28 31		gastric 55 basalioma 56 prostate 59 STS 63 BC 28, 31, 42, <28, 35, <42, <42, <40, <34, 31 melanoma 28 brain <5 CPC pancreatic <64 leukemia <53, 50 OS 13, 26	Classic LFS (assumed) Chompret 2015	LFS
V-004	c.267delC p.(Ser90Profs*33)	S90fs		frameshift*	NA	NA	NA	NA	LFS-F-020	LFS-030	f	9		inherited	(plexus papilloma - benign)	(6 y)	none (9 y)	gastric 55 basalioma 56 prostate 59 STS 63 BC 28, 31, 42, <28, 35, <42, <42, <40, <34, 31 melanoma 28 brain <5 CPC pancreatic <64 leukemia <53, 50 OS 13, 26	Classic LFS (assumed) Chompret 2015	LFS carrier
V-004	c.267delC p.(Ser90Profs*33)	S90fs		frameshift*	NA	NA	NA	NA	LFS-F-020	LFS-045	m	66		inherited	gastric basalioma prostate leiomyosarcoma	55 56 59 63		gastric 55 basalioma 56 prostate 59 STS 63 BC 28, 31, 42, <28, 35, <42, <42, <40, <34, 31 melanoma 28 brain <5 CPC pancreatic <64 leukemia <53, 50 OS 13, 26	Classic LFS (assumed) Chompret 2015	LFS
V-004	c.267delC p.(Ser90Profs*33)	S90fs		frameshift*	NA	NA	NA	NA	LFS-F-020	LFS-118	f	50		inherited	BC	34		gastric 55 basalioma 56 prostate 59 STS 63 BC 28, 31, 42, <28, 35, <42, <42, <40, <34, 31 melanoma 28 brain <5 CPC pancreatic <64 leukemia <53, 50 OS 13, 26	Classic LFS (assumed) Chompret 2015	LFS
V-005	c.309C>A p.(Tyr103*)	Y103*		nonsense*	notDNE_notLOF	NA	LOF GS	NA	LFS-F-071	LFS-107	f	1		inherited			none (1 y)	STS BC	Classic LFS (assumed) Chompret 2015	LFS carrier
V-005	c.309C>A p.(Tyr103*)	Y103*		nonsense*	notDNE_notLOF	NA	LOF GS	NA	LFS-F-071	LFS-134	f	30		likely inherited	phylloides tumor right breast phylloides tumor left breast BC (bifocal, 1. ER-/PR+/Her2+ , 2. ER+/PR+/Her2-)	26 26 29		STS BC	Classic LFS (assumed) Chompret 2015	LFS
V-006	c.309C>G p.(Tyr103*)	Y103*		nonsense*	notDNE_notLOF	NA	LOF GS	NA	LFS-F-003	LFS-004	f	5		inherited	RMS	2		STS 38, 52, <16 RMS 2 BC 34, 32, 32, 60, <61, 33 ALL 9 CRC 52 lung 66 lymphoma	Classic LFS Chompret 2015	LFS
V-006	c.309C>G p.(Tyr103*)	Y103*		nonsense*	notDNE_notLOF	NA	LOF GS	NA	LFS-F-003	LFS-005	f	42		likely inherited	c-ALL (high-hyperdiploid) BC (ER+/PR-/Her2-) leiomyosarcoma	9 34 38		STS 38, 52, <16 RMS 2 BC 34, 32, 32, 60, <61, 33 ALL 9 CRC 52 lung 66 lymphoma	Classic LFS Chompret 2015	LFS
V-006	c.309C>G p.(Tyr103*)	Y103*		nonsense*	notDNE_notLOF	NA	LOF GS	NA	LFS-F-003	LFS-021	f	5		inherited			none (7 y)	STS 38, 52, <16 RMS 2 BC 34, 32, 32, 60, <61, 33 ALL 9 CRC 52 lung 66 lymphoma	Classic LFS Chompret 2015	LFS carrier
V-007	c.321C>A p.(Tyr107*)	Y107*		nonsense*	notDNE_notLOF	NA	LOF GS	NA	LFS-F-115	LFS-163	f	33		likely inherited	BC (ER+/PR+/Her2-)	32		BC 32, 49 STS 49 lung cervical 25 ovarian 45	Classic LFS Chompret 2015	LFS
V-008	c.323_329dup p.(Leu111Phefs*40)	L111fs		frameshift*	NA	NA	NA	NA	LFS-F-047	LFS-068	f	33		likely inherited			none (33 y)	ACC 1	Chompret 2015	LFS carrier
V-008	c.323_329dup p.(Leu111Phefs*40)	L111fs		frameshift*	NA	NA	NA	NA	LFS-F-047	LFS-075	m	4		inherited	ACC	1		ACC 1	Chompret 2015	LFS
V-008	c.323_329dup p.(Leu111Phefs*40)	L111fs		frameshift*	NA	NA	NA	NA	LFS-F-058	LFS-085	f	33		inherited	BC bifocal	30		BC 30, 28, 32, 57 CRC 54, 58 ovarian 55	Chompret 2015	LFS
V-008	c.323_329dup p.(Leu111Phefs*40)	L111fs		frameshift*	NA	NA	NA	NA	LFS-F-058	LFS-088	f	35		inherited	BC (TNBC) BC	28 32		BC 30, 28, 32, 57 CRC 54, 58 ovarian 55	Chompret 2015	LFS
V-008	c.323_329dup p.(Leu111Phefs*40)	L111fs		frameshift*	NA	NA	NA	NA	LFS-F-058	LFS-093	f	61		?	sigmoid BC CRC Laryngeal squamous cell CA	54 57 58 61		BC 30, 28, 32, 57 CRC 54, 58 ovarian 55	Chompret 2015	LFS
V-009	c.328_329delinsT p.(Arg110Phefs*13)	R110fs		frameshift*	NA	NA	NA	NA	LFS-F-064	LFS-094	f	38		?	BC BC	29 34		BC 29, 34 prostate urothelial	Chompret 2015	LFS
V-010	c.329G>T p.(Arg110Leu)	R110L		missense	unclass	non-functional	LOF GS	NA	LFS-F-015	LFS-022	f	33		likely inherited	hemangioblastoma DCIS + M. Paget	25 32		brain 25 BC 32	Chompret 2015	LFS
V-011	c.375G>C	NA		splice*	notDNE_notLOF	NA	RF GS	NA	LFS-F-018	LFS-026	m	1		inherited	NBL	0		NBL 0 ovarian 44 MB <18 leukemia		LFS
V-011	c.375G>C	NA		splice*	notDNE_notLOF	NA	RF GS	NA	LFS-F-018	LFS-114	f	46		?	ovarian	44		NBL 0 ovarian 44 MB <18 leukemia		LFS
V-011	c.375G>C	NA		splice*	notDNE_notLOF	NA	RF GS	NA	LFS-F-018	LFS-115	f	26		inherited			none (26 y)	NBL 0 ovarian 44 MB <18 leukemia		LFS carrier
V-012	c.394A>G p.(Lys132Glu)	K132E		missense	DNE_LOF	non-functional	LOF GS	DNE	LFS-F-010	LFS-012	f	29		assumed de novo	BC	27		BC 27	Chompret 2015	LFS
V-012	c.394A>G p.(Lys132Glu)	K132E		missense	DNE_LOF	non-functional	LOF GS	DNE	LFS-F-010	LFS-013	m	5		inherited			none (5 y)	BC 27	Chompret 2015	LFS carrier
V-013	c.406_424delinsACAA	NA		inframe deletion*	NA	NA	NA	NA	LFS-F-030	LFS-044	m	30		inherited			none (32 y)	OS 11 MDS 5		LFS carrier
V-013	c.406_424delinsACAA	NA		inframe deletion*	NA	NA	NA	NA	LFS-F-030	LFS-049	f	0		inherited			none (0 y)	OS 11 MDS 5		LFS carrier
V-013	c.406_424delinsACAA	NA		inframe deletion*	NA	NA	NA	NA	LFS-F-030	LFS-051	f	0		inherited			none (0 y)	OS 11 MDS 5		LFS carrier
V-013	c.406_424delinsACAA	NA		inframe deletion*	NA	NA	NA	NA	LFS-F-030	LFS-145	m	40		inherited			NA	s.o.		LFS carrier (assumed)
V-013	c.406_424delinsACAA	NA		inframe deletion*	NA	NA	NA	NA	LFS-F-030	LFS-146	f	19		inherited			NA	OS 11 MDS 5		LFS carrier (assumed)
V-014	c.422G>A p.(Cys141Tyr)	C141Y		missense	DNE_LOF	non-functional	LOF GS	moderate DNE	LFS-F-075	LFS-111	f	35		likely inherited	BC	34		BC 34 gastric 48 lung <69 liver <23		attenuated LFS
V-015	c.427G>A p.Val143Met	V143M		missense	DNE_LOF	non-functional	RF GS	NA	LFS-F-053	LFS-076	f	10		inherited	CPC	2		CPC 2 NBL 1	Chompret 2015	LFS
V-015	c.427G>A p.Val143Met	V143M		missense	DNE_LOF	non-functional	RF GS	NA	LFS-F-053	LFS-079	m	14		inherited	NBL	1		CPC 2 NBL 1	Chompret 2015	LFS
V-016	c.455C>T p.(Pro152Leu)	P152L		missense	DNE_LOF	non-functional	RF GS	no DNE	LFS-F-005	LFS-007	f	14		inherited			none (15 y)	CRC STS brain prostate		attenuated LFS carrier (assumed)
V-016	c.455C>T p.(Pro152Leu)	P152L		missense	DNE_LOF	non-functional	RF GS	no DNE	LFS-F-054	LFS-077	m	7		?	ACC	0		ACC 0	Chompret 2015	LFS
V-016	c.455C>T p.(Pro152Leu)	P152L		missense	DNE_LOF	non-functional	RF GS	no DNE	LFS-F-084	LFS-122	f	49		likely inherited	leiomyosarcoma BC B-CLL	42 43 50		STS 42 BC 43 CLL 50 RMS 2 brain <44 leukemia <39	Classic LFS Chompret 2015	LFS
V-017	c.467G>C p.(Arg156Pro)	R156P		missense	DNE_LOF	non-functional	LOF GS	no DNE	LFS-F-036	LFS-053	f	19		likely inherited	glioma/PNET gliosarcoma	9 18		brain 9, 18 BC leukemia	Classic LFS (assumed) Chompret 2015 (assumed)	LFS
V-018	c.473G>A p.(Arg158His)	R158H		missense	DNE_LOF	non-functional	LOF GS	no DNE	LFS-F-002	LFS-002	f	49		?	NBL OS BC BC	0 11 37 43		NBL 0 OS 11 BC 37,43	Chompret 2015	LFS
V-018	c.473G>A p.(Arg158His)	R158H		missense	DNE_LOF	non-functional	LOF GS	no DNE	LFS-F-002	LFS-003	f	14		inherited			none (14 y)	NBL 0 OS 11 BC 37,43	Chompret 2015	LFS carrier
V-018	c.473G>A p.(Arg158His)	R158H		missense	DNE_LOF	non-functional	LOF GS	no DNE	LFS-F-026	LFS-039	f	37		inherited	ACC BC + DCIS (bifocal, ER-/PR-/Her2+)	3 35		ACC 3 BC 35 lung 43, 61 prostate 57 CLL	Chompret 2015	LFS
V-018	c.473G>A p.(Arg158His)	R158H		missense	DNE_LOF	non-functional	LOF GS	no DNE	LFS-F-026	LFS-040	m	6		inherited			none (6 y)	ACC 3 BC 35 lung 43, 61 prostate 57 CLL	Chompret 2015	LFS carrier
V-018	c.473G>A p.(Arg158His)	R158H		missense	DNE_LOF	non-functional	LOF GS	no DNE	LFS-F-062	LFS-091	f	40		inherited	BC	40		BC 40, 58, 61, 35 STS 61, 68 CRC 61 brain 49	Chompret 2015	LFS
V-018	c.473G>A p.(Arg158His)	R158H		missense	DNE_LOF	non-functional	LOF GS	no DNE	LFS-F-112	LFS-159	f	31		inherited			none (31 y)	BC 48 lung 71 STS 89		attenuated LFS carrier
V-018	c.473G>A p.(Arg158His)	R158H		missense	DNE_LOF	non-functional	LOF GS	no DNE	LFS-F-112	LFS-160	f	69		?	BC	48		BC 48 lung 71 STS 89		attenuated LFS
V-018	c.473G>A p.(Arg158His)	R158H		missense	DNE_LOF	non-functional	LOF GS	no DNE	LFS-F-116	LFS-164	f	34		inherited			none (34 y)	BC 48		attenuated LFS carrier
V-018	c.473G>A p.(Arg158His)	R158H		missense	DNE_LOF	non-functional	LOF GS	no DNE	LFS-F-119	LFS-167	f	73		likely inherited	renal cell carcinoma - left renal cell carcinoma - right BC liposarcoma	48 65 66 73		renal 48, 65 BC 66 STS 73 testicular 33		attenuated LFS
V-019	c.473G>C p.(Arg158Pro)	R158P		missense	DNE_LOF	non-functional	LOF GS	DNE	LFS-F-120	LFS-168	m	10		?	RMS OS	4 10		RMS 4 OS 10	Chompret 2015	LFS
V-020	c.493C>T p.(Gln165*)	Q165*		nonsense*	notDNE_notLOF	NA	LOF GS	NA	LFS-F-111	LFS-158	f	41		likely inherited	BC	39		BC 39, 28 STS ~32	Classic LFS (assumed) Chompret 2015	LFS
V-021	c.499C>T p.(Gln167*)	Q167*		nonsense*	notDNE_LOF	NA	LOF GS	NA	LFS-F-004	LFS-006	f	37		assumed de novo	OS BC (ER+/PR+/Her2+) Adeno-CA lymph nodes BC + DCIS (ER+/PR+/Her2-) CRC (Adeno-CA colon ascendens)	12 24 24 29 30		OS 12 BC 24, 29 CRC 30 lymphoma 24	Chompret 2015	LFS
V-021	c.499C>T p.(Gln167*)	Q167*		nonsense*	notDNE_LOF	NA	LOF GS	NA	LFS-F-104	LFS-150	m	10		de novo	MB	9		MB 9		LFS
V-022	c.503A>G p.(His168Arg)	H168R	mosaicism	missense	DNE_LOF	non-functional	LOF GS	moderate DNE	LFS-F-087	LFS-125	f	29		assumed de novo	BC	29		BC 29	Chompret 2015	LFS
V-023	c.517G>A p.(Val173Met)	V173M		missense	DNE_LOF	non-functional	LOF GS	DNE	LFS-F-014	LFS-020	f	32		?	BC (ER+/PR+/Her2+)	26		BC 26	Chompret 2015	LFS
V-024	c.524G>A p.(Arg175His)	R175H		missense	DNE_LOF	non-functional	LOF GS	DNE	LFS-F-095	LFS-135	f	32		likely inherited	ovarian	31		ovarian 31, ? BC <42 OS STS	Chompret 2015	LFS
V-025	c.538G>A p.(Glu180Lys)	E180K		missense	DNE_LOF	partially functional	LOF GS	no DNE	LFS-F-008	LFS-010	f	42		inherited	BC bilat (l: ER+/PR+/Her2-, r: ER+/PR-/Her2+)	42		BC 42 lung 48 cervical 37 pancreatic 53 gastric 68		attenuated LFS
V-025	c.538G>A p.(Glu180Lys)	E180K		missense	DNE_LOF	partially functional	LOF GS	no DNE	LFS-F-008	LFS-014	m	2		inherited			none (2 y)	BC 42 lung 48 cervical 37 pancreatic 53 gastric 68		attenuated LFS carrier
V-025	c.538G>A p.(Glu180Lys)	E180K		missense	DNE_LOF	partially functional	LOF GS	no DNE	LFS-F-008	LFS-015	m	5		inherited			none (5 y)	BC 42 lung 48 cervical 37 pancreatic 53 gastric 68		attenuated LFS carrier
V-025	c.538G>A p.(Glu180Lys)	E180K		missense	DNE_LOF	partially functional	LOF GS	no DNE	LFS-F-008	LFS-064	m	37		inherited			none (37 y)	BC 42 lung 48 cervical 37 pancreatic 53 gastric 68		attenuated LFS carrier
V-025	c.538G>A p.(Glu180Lys)	E180K		missense	DNE_LOF	partially functional	LOF GS	no DNE	LFS-F-021	LFS-031	m	31		inherited			none (31 y)	ACC 4 melanoma 50 STS 56 BC 18, 40, 50 thyroid 25	Chompret 2015	LFS carrier
V-025	c.538G>A p.(Glu180Lys)	E180K		missense	DNE_LOF	partially functional	LOF GS	no DNE	LFS-F-021	LFS-054	f	53		inherited	melanoma	50		ACC 4 melanoma 50 STS 56 BC 18, 40, 50 thyroid 25	Chompret 2015	LFS
V-025	c.538G>A p.(Glu180Lys)	E180K		missense	DNE_LOF	partially functional	LOF GS	no DNE	LFS-F-021	LFS-057	f	21		inherited	ACC	4		ACC 4 melanoma 50 STS 56 BC 18, 40, 50 thyroid 25	Chompret 2015	LFS
V-025	c.538G>A p.(Glu180Lys)	E180K		missense	DNE_LOF	partially functional	LOF GS	no DNE	LFS-F-021	LFS-149	f	47		inherited			none (47 y)	ACC 4 melanoma 50 STS 56 BC 18, 40, 50 thyroid 25	Chompret 2015	LFS carrier
V-025	c.538G>A p.(Glu180Lys)	E180K		missense	DNE_LOF	partially functional	LOF GS	no DNE	LFS-F-025	LFS-038	f	51		likely inherited			none (52 y)	BC 42, 25 Ewing sarcoma <58 lung 56, 46 prostate	Chompret 2015	LFS carrier
V-025	c.538G>A p.(Glu180Lys)	E180K		missense	DNE_LOF	partially functional	LOF GS	no DNE	LFS-F-052	LFS-073	f	5		inherited	ACC	0		ACC 0	Chompret 2015	LFS
V-025	c.538G>A p.(Glu180Lys)	E180K		missense	DNE_LOF	partially functional	LOF GS	no DNE	LFS-F-063	LFS-092	f	43		?	BC BC	25 42		BC 25, 42	Chompret 2015	LFS
V-025	c.538G>A p.(Glu180Lys)	E180K		missense	DNE_LOF	partially functional	LOF GS	no DNE	LFS-F-124	LFS-172	f	41		inherited			none (41 y)	pancreatic 65 lung <40, <68 brain <50		attenuated LFS carrier
V-026	c.560-1G>A p.?	NA		splice*	NA	NA	NA	NA	LFS-F-089	LFS-127	f	36		inherited	sarcoma (malignant schwannoma) BC	12 27		STS 12 BC 27 RMS <22 STS <7 gastric <47	Classic LFS Chompret 2015	LFS
V-027	c.569C>T p.(Pro190Leu)	P190L		missense	DNE_LOF	partially functional	LOF GS	NA	LFS-F-067	LFS-097	f	24		inherited	BC	24		BC 24 STS 42, 53 lung carcinoid 53	Chompret 2015	LFS
V-027	c.569C>T p.(Pro190Leu)	P190L		missense	DNE_LOF	partially functional	LOF GS	NA	LFS-F-067	LFS-098	m	53		?	STS, synovial cell chondrosarcoma lung carcinoid	42 53 53		BC 24 STS 42, 53 lung carcinoid 53	Chompret 2015	LFS
V-027	c.569C>T p.(Pro190Leu)	P190L		missense	DNE_LOF	partially functional	LOF GS	NA	LFS-F-067	LFS-105	f	24		inherited			none (24 y)	BC 24 STS 42, 53 lung carcinoid 53	Chompret 2015	LFS carrier
V-028	c.580C>T p.(Leu194Phe)	L194F		missense	DNE_LOF	non-functional	LOF GS	NA	LFS-F-024	LFS-037	m	21	x	de novo	OS	16		OS 16		LFS
V-029	c.586C>T p.(Arg196*)	R196*		nonsense*	notDNE_LOF	NA	LOF GS	NA	LFS-F-057	LFS-084	f	21		inherited			none (21 y)	OS 14 STS 37 BC 25, 40	Classic LFS Chompret 2015	LFS carrier
V-029	c.586C>T p.(Arg196*)	R196*		nonsense*	notDNE_LOF	NA	LOF GS	NA	LFS-F-113	LFS-161	m	18		assumed de novo	glioblastoma	17		brain 17		LFS
V-030	c.637C>T p.(Arg213*)	R213*		nonsense*	notDNE_LOF	NA	LOF GS	NA	LFS-F-001	LFS-001	f	1		inherited	CPC	1		CPC 1 OS 15 STS 18 BC <31 leukemia <18 liver <51	Classic LFS Chompret 2015	LFS
V-030	c.637C>T p.(Arg213*)	R213*		nonsense*	notDNE_LOF	NA	LOF GS	NA	LFS-F-016	LFS-024	f	30		assumed de novo	BC + DCIS (ER-/PR-/Her2+)	25		BC 25	Chompret 2015	LFS
V-031	c.638G>A p.(Arg213Gln)	R213Q		missense	DNE_LOF	non-functional	RF GS	moderate DNE	LFS-F-056	LFS-081	f	40		inherited			none (40 y)	melanoma <66 prostate 65 BC <49		attenuated LFS carrier (assumed)
V-031	c.638G>A p.(Arg213Gln)	R213Q		missense	DNE_LOF	non-functional	RF GS	moderate DNE	LFS-F-056	LFS-082	m	13		inherited			none (13 y)	melanoma <66 prostate 65 BC <49		attenuated LFS carrier (assumed)
V-031	c.638G>A p.(Arg213Gln)	R213Q		missense	DNE_LOF	non-functional	RF GS	moderate DNE	LFS-F-056	LFS-083	m	11		inherited			none (10 y)	melanoma <66 prostate 65 BC <49		attenuated LFS carrier (assumed)
V-032	c.646G>A p.(Val216Met)	V216M		missense	DNE_LOF	non-functional	LOF GS	NA	LFS-F-040	LFS-059	m	40		inherited	ACC prostate	0 39		ACC 0 prostate 39 BC <44, 28 gastric <44 CPC 33, 62 CRC 58 brain	Chompret 2015	LFS
V-033	c.659A>G p.(Tyr220Cys)	Y220C		missense	DNE_LOF	non-functional	LOF GS	moderate DNE	LFS-F-039	LFS-058	f	34		inherited	BC BC	23 30		BC 23, 30 pheochromocytoma 18 pleuramesothelioma <31 brain 35, <22 RMS 2 STS gastric lung 44	Classic LFS Chompret 2015	LFS
V-034	c.710T>A p.(Met237Lys)	M237K		missense	DNE_LOF	non-functional	LOF GS	NA	LFS-F-060	LFS-087	m	36	x (37 y)	likely inherited	lung	35		RMS 1 brain 7, <10 OS 8 lung 34 gastric 39 BC cervical	Classic LFS Chompret 2015	LFS
V-034	c.710T>A p.(Met237Lys)	M237K		missense	DNE_LOF	non-functional	LOF GS	NA	LFS-F-060	LFS-131	f	7		inherited	RMS glioma (pons) OS	1 7 8		RMS 1 brain 7, <10 OS 8 lung 34 gastric 39 BC cervical	Classic LFS Chompret 2015	LFS
V-035	c.717C>G p.(Asn239Lys)	N239K		missense	notDNE_notLOF	non-functional	LOF GS	NA	LFS-F-065	LFS-095	f	22		inherited			none (22 y)	BC 32, 34, 26, 39, 55 OS 14 gastric 35 lung 36 brain 50 pancreatic 50	Classic LFS Chompret 2015	LFS carrier
V-035	c.717C>G p.(Asn239Lys)	N239K		missense	notDNE_notLOF	non-functional	LOF GS	NA	LFS-F-065	LFS-103	f	29		inherited			none (29 y)	BC 32, 34, 26, 39, 55 OS 14 gastric 35 lung 36 brain 50 pancreatic 50	Classic LFS Chompret 2015	LFS carrier
V-035	c.717C>G p.(Asn239Lys)	N239K		missense	notDNE_notLOF	non-functional	LOF GS	NA	LFS-F-065	LFS-129	f	56		inherited	BC BC	39 55		BC 32, 34, 26, 39, 55 OS 14 gastric 35 lung 36 brain 50 pancreatic 50	Classic LFS Chompret 2015	LFS
V-036	c.718A>G p.(Ser240Gly)	S240G		missense	DNE_LOF	non-functional	LOF GS	NA	LFS-F-108	LFS-154	f	51		?	BC + DCIS	45		BC 45 pancreatic 71		attenuated LFS
V-037	c.728T>C p.(Met243Thr)	M243T		missense	unclass	non-functional	RF GS	NA	LFS-F-009	LFS-011	f	14	x (15 y)	inherited	pineoblastoma	14		brain 14 CRC 43		LFS
V-037	c.728T>C p.(Met243Thr)	M243T		missense	unclass	non-functional	RF GS	NA	LFS-F-009	LFS-106	m	10		inherited			none (10 y)	brain 14 CRC 43		LFS carrier
V-038	c.733G>A p.(Gly245Ser)	G245S		missense	DNE_LOF	non-functional	LOF GS	DNE	LFS-F-007	LFS-009	m	7		inherited	(adrenocortical adenomas bilat.)	(5 y)	none (7 y)	adrenocortical adenoma 5 leukemia 3 CRC 60		attenuated LFS carrier
V-038	c.733G>A p.(Gly245Ser)	G245S		missense	DNE_LOF	non-functional	LOF GS	DNE	LFS-F-007	LFS-023	m	37		likely inherited			none (37 y)	adrenocortical adenoma 5 leukemia 3 CRC 60		attenuated LFS carrier
V-038	c.733G>A p.(Gly245Ser)	G245S		missense	DNE_LOF	non-functional	LOF GS	DNE	LFS-F-041	LFS-060	f	30		inherited	BC	29		BC 29 lung 55	Chompret 2015	LFS
V-038	c.733G>A p.(Gly245Ser)	G245S		missense	DNE_LOF	non-functional	LOF GS	DNE	LFS-F-041	LFS-061	m	29		inherited			none (29 y)	BC 29 lung 55	Chompret 2015	LFS carrier
V-038	c.733G>A p.(Gly245Ser)	G245S		missense	DNE_LOF	non-functional	LOF GS	DNE	LFS-F-076	LFS-112	f	55		likely inherited	cervical BC	33 55		cervical 33 BC 55, ? brain lung <40 leukemia <19	Chompret 2015	LFS (assumed)
V-038	c.733G>A p.(Gly245Ser)	G245S		missense	DNE_LOF	non-functional	LOF GS	DNE	LFS-F-079	LFS-117	f	32		likely inherited	BC	32		BC 32, 51 brain 31	Chompret 2015	LFS
V-038	c.733G>A p.(Gly245Ser)	G245S		missense	DNE_LOF	non-functional	LOF GS	DNE	LFS-F-098	LFS-140	m	31		inherited			none (31 y)	cervical 32 brain <31 lung <40 BC leukemia	Chompret 2015 (assumed)	LFS carrier
V-039	c.736A>G p.(Met246Val)	M246V		missense	DNE_LOF	non-functional	LOF GS	DNE	LFS-F-061	LFS-089	m	6		inherited			none (7 y)	ACC 34 BC 33 lung 52 brain 50	Chompret 2015	LFS carrier
V-039	c.736A>G p.(Met246Val)	M246V		missense	DNE_LOF	non-functional	LOF GS	DNE	LFS-F-061	LFS-090	f	34		likely inherited	BC ACC	33 34		ACC 34 BC 33 lung 52 brain 50	Chompret 2015	LFS
V-040	c.742C>T p.(Arg248Trp)	R248W		missense	DNE_LOF	non-functional	LOF GS (in vitro) RF GS (in vivo)	DNE	LFS-F-031	LFS-046	m	19		assumed de novo	RMS parotid pre B-ALL	0 12 15		RMS 0 parotid 12 ALL 15		LFS
V-040	c.742C>T p.(Arg248Trp)	R248W		missense	DNE_LOF	non-functional	LOF GS (in vitro) RF GS (in vivo)	DNE	LFS-F-049	LFS-070	m	4	x (4 y)	inherited	RMS	3		RMS 3 ACC 2	Chompret 2015	LFS
V-040	c.742C>T p.(Arg248Trp)	R248W		missense	DNE_LOF	non-functional	LOF GS (in vitro) RF GS (in vivo)	DNE	LFS-F-049	LFS-080	f	4		inherited	ACC	2		RMS 3 ACC 2	Chompret 2015	LFS
V-040	c.742C>T p.(Arg248Trp)	R248W		missense	DNE_LOF	non-functional	LOF GS (in vitro) RF GS (in vivo)	DNE	LFS-F-070	LFS-104	f	17	x (19 y)	de novo	angiosarcoma	16		STS 16		LFS
V-040	c.742C>T p.(Arg248Trp)	R248W	mosaicism	missense	DNE_LOF	non-functional	LOF GS (in vitro) RF GS (in vivo)	DNE	LFS-F-085	LFS-123	f	49		assumed de novo	BC	43		BC 43		attenuated LFS
V-041	c.743G>A p.(Arg248Gln)	R248Q		missense	DNE_LOF	non-functional	LOF GS (in vitro + in vivo)	DNE	LFS-F-043	LFS-063	m	17		inherited			none (17 y)	testicular 1 esophageal 40 RMS lung leukemia <65 cervical 44, <65	Classic LFS (assumed) Chompret 2015 (assumed)	LFS carrier (assumed)
V-041	c.743G>A p.(Arg248Gln)	R248Q		missense	DNE_LOF	non-functional	LOF GS (in vitro + in vivo)	DNE	LFS-F-068	LFS-099	f	34		de novo	STS STS	28 32		STS 28, 32 lung	Chompret 2015	LFS
V-042	c.764_766del p.(Ile255del)	I255del		inframe deletion*	NA	NA	NA	NA	LFS-F-034	LFS-050	m	15		?	ACC OS	2 13		ACC 2 OS 13	Chompret 2015	LFS
V-042	c.764_766del p.(Ile255del) + c.847C>T p.(Arg283Cys) (VUS)	I255del		inframe deletion*	NA	NA	NA	NA	LFS-F-044	LFS-065	f	48		likely inherited	BC (ER+/PR+/Her2-)	46		BC 46, 65, 68, 68, 71		attenuated LFS
V-043	c.799C>T p.(Arg267Trp)	R267W		missense	unclass	non-functional	LOF GS	moderate DNE	LFS-F-083	LFS-121	f	47		likely inherited	BC orbita, adenoidcystic	47 47		BC 47 orbita 47		attenuated LFS (assumed)
V-043	c.799C>T p.(Arg267Trp)	R267W		missense	unclass	non-functional	LOF GS	moderate DNE	LFS-F-092	LFS-132	f	35		inherited			none (35 y)	prostate 56 melanoma 83 pancreatic 90 renal		attenuated LFS carrier
V-043	c.799C>T p.(Arg267Trp)	R267W		missense	unclass	non-functional	LOF GS	moderate DNE	LFS-F-093	LFS-133	f	16		inherited			none (16 y)	BC 47		attenuated LFS carrier
V-043	c.799C>T p.(Arg267Trp)	R267W		missense	unclass	non-functional	LOF GS	moderate DNE	LFS-F-126	LFS-174	f	43		likely inherited	BC PEComa liver	43 43		BC 43 STS <17 leukemia 24 PEComa 43		LFS (assumed))
V-044	c.814G>A p.(Val272Met)	V272M		missense	DNE_LOF	non-functional	LOF GS (in vitro) RF GS (in vivo)	moderate DNE	LFS-F-032	LFS-047	m	17		inherited			none (17 y)	CML 36 STS 41 prostate 45 lung		attenuated LFS carrier (assumed)
V-044	c.814G>A p.(Val272Met)	V272M		missense	DNE_LOF	non-functional	LOF GS (in vitro) RF GS (in vivo)	moderate DNE	LFS-F-032	LFS-165	m	50		likely inherited	CML liposarcoma prostate lung	36 41 45 ?		CML 36 STS 41 prostate 45 lung		attenuated LFS (assumed)
V-045	c.818G>A p.(Arg273His)	R273H	mosaicism	missense	DNE_LOF	non-functional	LOF GS (in vitro + in vivo)	DNE	LFS-F-019	LFS-027	f	55		assumed de novo	TNBC	53		BC 53		attenuated LFS
V-045	c.818G>A p.(Arg273His)	R273H		missense	DNE_LOF	non-functional	LOF GS (in vitro + in vivo)	DNE	LFS-F-029	LFS-043	f	34		likely inherited	BC	34		choroid plexus papilloma 1 BC 34, <37 OS <5 STS 48 lymphoma <30	Classic LFS (assumed) Chompret 2015	LFS
V-046	c.827C>A p.(Ala276Asp)	A276N		missense	DNE_LOF	non-functional	LOF GS	NA	LFS-F-100	LFS-142	f	56		?	BC melanoma NSCLC NSCLC - second synchronous	45 51 56 57		BC 45 melanoma 51 lung 56		attenuated LFS
V-047	c.844C>T p.(Arg282Trp)	R282W		missense	DNE_LOF	non-functional	LOF GS (in vitro + in vivo)	moderate DNE	LFS-F-012	LFS-017	f	31		likely inherited	BC (ER+/PR+/Her2-) NSCLC	20 29		BC 20, 26, 34, <24 lung 29 OS 20 brain 34, <18 leukemia	Classic LFS Chompret 2015	LFS
V-047	c.844C>T p.(Arg282Trp)	R282W		missense	DNE_LOF	non-functional	LOF GS (in vitro + in vivo)	moderate DNE	LFS-F-045	LFS-066	f	64	x	likely inherited	BC CRC (adeno-CA colon ascendens) renal cell carcinoma, papillary	39 60 61		BC 39, 54 CRC 60 renal 61 lymphoma 25 lung 36 brain 15		LFS (assumed)
V-047	c.844C>T p.(Arg282Trp)	R282W		missense	DNE_LOF	non-functional	LOF GS (in vitro + in vivo)	moderate DNE	LFS-F-050	LFS-071	m	10	x (10 y)	?	glioblastoma	10		brain 10		LFS
V-048	c.848G>C p.(Arg283Pro)	R283P	mosaicism	missense	DNE_LOF	non-functional	LOF GS (in vitro) RF GS (in vivo)	NA	LFS-F-077	LFS-113	f	36		assumed de novo	BC bilat.	35		BC 35, 35		attenuated LFS (assumed)
V-049	c.892delinsTTT p.(Glu298Phefs*48)	E298fs		frameshift*	NA	NA	NA	NA	LFS-F-048	LFS-069	f	13		inherited	AML	12		AML 12 BC		LFS
V-049	c.892delinsTTT p.(Glu298Phefs*48)	E298fs		frameshift*	NA	NA	NA	NA	LFS-F-048	LFS-074	m	9		inherited			none (9 y)	AML 12 BC		LFS carrier
V-050	c.916C>T p.(Arg306*)	R306*		nonsense*	notDNE_LOF	NA	NA	NA	LFS-F-107	LFS-153	f	38		likely inherited	BC (bifocal) leimyosarcoma	32 37		BC 32 STS 37 CPC 3 lung 20	Classic LFS Chompret 2015	LFS
V-050	c.916C>T p.(Arg306*)	R306*		nonsense*	notDNE_LOF	NA	NA	NA	LFS-F-107	LFS-155	f	13		inherited			none (13 y)	BC 32 STS 37 CPC 3 lung 20	Classic LFS Chompret 2015	LFS carrier
V-051	c.920-1G>A	NA		splice*	NA	NA	NA	NA	LFS-F-027	LFS-041	f	41		likely inherited			none (41 y)	Ewing sarcoma 10 BC 34, 72 lung 23 gastric/esophageal	Classic LFS Chompret 2015	LFS carrier
V-052	c.991C>T p.(Gln331*)	Q331*		nonsense*	notDNE_LOF	NA	NA	NA	LFS-F-121	LFS-169	f	32		?	BC	31		BC 31		attenuated LFS
V-053	c.994-1G>A	NA		splice*	NA	NA	NA	NA	LFS-F-109	LFS-156	f	42		likely inherited	BC (Her2+)	37		BC 37, 69 abdominal 50 STS <27	Chompret 2015 (assumed)	LFS (assumed)
V-054	c.1010G>A p.(Arg337His)	R337H		missense	notDNE_notLOF	partially functional	NA	moderate DNE	LFS-F-017	LFS-025	f	57		likely inherited	fallopian tube (high-grade, serous)	53		fallopian tube 53 BC <41		attenuated LFS
V-054	c.1010G>A p.(Arg337His)	R337H		missense	notDNE_notLOF	partially functional	NA	moderate DNE	LFS-F-090	LFS-128	m	26		inherited	myofibroblastic sarcoma myofibroblastic sarcoma myofibroblastic sarcoma	23 24 25		BC 48 STS 23, 24, 25 pancreatic 41 gastric 62 lung 78 leukemia CRC	Chompret 2015	LFS
V-054	c.1010G>A p.(Arg337His)	R337H		missense	notDNE_notLOF	partially functional	NA	moderate DNE	LFS-F-090	LFS-143	f	48		likely inherited	BC + DCIS + LIN	48		BC 48 STS 23, 24, 25 pancreatic 41 gastric 62 lung 78 leukemia CRC	Chompret 2015	LFS
V-054	c.1010G>A p.(Arg337His)	R337H		missense	notDNE_notLOF	partially functional	NA	moderate DNE	LFS-F-090	LFS-144	m	28		inherited			none (28 y)	BC 48 STS 23, 24, 25 pancreatic 41 gastric 62 lung 78 leukemia CRC	Chompret 2015	LFS carrier
V-054	c.1010G>A p.(Arg337His)	R337H		missense	notDNE_notLOF	partially functional	NA	moderate DNE	LFS-F-090	LFS-166	f	69		inherited	gastric	62		BC 48 STS 23, 24, 25 pancreatic 41 gastric 62 lung 78 leukemia CRC	Chompret 2015	LFS
V-054	c.1010G>A p.(Arg337His)	R337H		missense	notDNE_notLOF	partially functional	NA	moderate DNE	LFS-F-090	LFS-170	f	48		inherited			none (48 y)	BC 48 STS 23, 24, 25 pancreatic 41 gastric 62 lung 78 leukemia CRC	Chompret 2015	LFS carrier
V-054	c.1010G>A p.(Arg337His)	R337H		missense	notDNE_notLOF	partially functional	NA	moderate DNE	LFS-F-097	LFS-137	m	13		inherited	ACC	2		ACC 2 CRC RMS lung gastric	Classic LFS (assumed) Chompret 2015	LFS
V-055	c.1024C>T p.(Arg342*)	R342*		nonsense*	notDNE_LOF	NA	NA	NA	LFS-F-037	LFS-055	f	47		likely inherited	BC bilat	44		BC 44, 30, 46 AML 38 CRC 43 STS 24 lymphoma 30 Klatskin 56 lung 59 gastric 56 nasopharyngeal 46 pancreatic <64	Chompret 2015	LFS
V-056	c.1123C>T p.(Gln375*)	Q375*		nonsense*	notDNE_notLOF	NA	NA	NA	LFS-F-055	LFS-078	m	3		?	CPC	1		CPC 1	Chompret 2015	LFS
V-057	c.(?_-1)_(*1_?)del	NA		whole deletion*	NA	NA	NA	NA	LFS-F-072	LFS-108	m	52		inherited	sigmoid	50		CRC 50 brain <9, <24 BC 42	Chompret 2015	LFS
V-058	ex.1-9del	NA		deletion ex.1-9*	NA	NA	NA	NA	LFS-F-013	LFS-018	f	35		inherited			none (35 y)	STS 55 BC 40 leukemia	Chompret 2015	LFS carrier
V-058	ex.1-9del	NA		deletion ex.1-9*	NA	NA	NA	NA	LFS-F-013	LFS-019	m	58	x (58 y)	likely inherited	sarcoma (pleomorph)	55		STS 55 BC 40 leukemia	Chompret 2015	LFS
V-059	ex.2-6dup	NA		duplication ex.2-6*	NA	NA	NA	NA	LFS-F-099	LFS-141	f	30		likely inherited	DCIS BC liposarcoma	27 29 30		BC 27, 29, 47 STS 30 CRC 53	Chompret 2015	LFS
V-060	ex.9-10del	NA		deletion ex.9-10*	NA	NA	NA	NA	LFS-F-023	LFS-036	m	8		de novo	ACC	1		ACC 1	Chompret 2015	LFS
V-061	del17p13	NA		whole deletion*	NA	NA	NA	NA	LFS-F-102	LFS-148	f	44		?	phylloides tumor breast melanoma leiomyosarcoma multiple basalioma	19 29 44 45		STS 19, 44 melanoma 29 basalioma 45	Chompret 2015	LFS
